# Supplementary material for: Healthcare Quality from the Perspective of Patients in Gulf Cooperation Council Countries: A Systematic Literature Review
Source: Healthcare (Basel). 2024 Jan 25;12(3):315. doi: 10.3390/healthcare12030315 (PMC10855039; doi:10.3390/healthcare12030315)
Supplement: Supplementary file 1 [file healthcare-12-00315-s001.zip]

Archive with 2 entries (2 files):
- Supplementary File S1 (PRISMA) 2020 Checklist.pdf
- Supplementary File S2 search strategy.pdf
